# Supplementary material for: Enhanced Alarmin Secretion Exacerbates Neutrophil Extracellular Trap (NET) Formation in Active Psoriasis: Implication of IL-33 and TSLP in Driving NET Formation, Inflammation and Oxidative Stress in Psoriasis
Source: Antioxidants (Basel). 2026 Jan 6;15(1):71. doi: 10.3390/antiox15010071 (PMC12837554; doi:10.3390/antiox15010071)
Supplement: Supplementary file 1 [file antioxidants-15-00071-s001.zip]

Archive with 1 entries (1 files):
- antioxidants-4039003-supplementary.pdf
